# Supplementary material for: Exosomal MicroRNAs Released by Activated Astrocytes as Potential Neuroinflammatory Biomarkers
Source: Int J Mol Sci. 2020 Mar 27;21(7):2312. doi: 10.3390/ijms21072312 (PMC7177648; doi:10.3390/ijms21072312)
Supplement: Supplementary file 1 [file ijms-21-02312-s001.zip]

Archive with 1 entries (1 files):
- ijms-704985-supplementary.xlsx
