# Supplementary material for: Exosomal MicroRNAs Released by Activated Astrocytes as Potential Neuroinflammatory Biomarkers
Source: Int J Mol Sci. 2020 Mar 27;21(7):2312. doi: 10.3390/ijms21072312 (PMC7177648; doi:10.3390/ijms21072312)
Supplement: Supplementary file 1 [file ijms-21-02312-s001.zip › ijms-704985-supplementary.xlsx]

## Sheet: _ Log10RQ Bar _ IL1b vs Astro
MicroRNA	RQ_IL1b-+ Astrocytes	adj.P.Val_IL1b+Astrocytes	Significance_IL1b+Astrocytes	RQGroup_IL1b-Astro	CtComparisonStatus_IL1b-Astro	CtGroupStatus_IL1b	CtGroupStatus_Astro	IL1b Astrocytes Mean	Astrocytes only Mean	IL1b Astrocytes SD	Astrocytes only SD	negDDCt_IL1b-Astro	DDCt_IL1b-Astro	P.Value_IL1b-Astro	negLog10adj.P.Val_IL1b-Astro	B_IL1b-Astro	t_IL1b-Astro	Astrocytes.1	Astrocytes.2	Astrocytes.3	IL1b Astrocytes.1	IL1b Astrocytes..2	IL1b Astrocytes..3	GeneSymbol
hsa-let-7d-002283	12.1663	0.0187177	significant	significant up-regulated	valid	valid	valid	2.81059	6.41542	0.657604	2.23359	3.60482	-3.60482	0.0187177	1.72775	-2.92796	-2.94173	4.79338	8.963	5.48987	3.05712	2.06535	3.30931	hsa-let-7d
hsa-miR-126-002228	5.96493	0.0377046	significant	significant up-regulated	valid	valid	valid	-0.856547	1.71996	1.09309	1.28732	2.5765	-2.5765	0.0377046	1.42361	-3.53979	-2.48825	2.89532	1.92037	0.34418	-0.832763	-1.96134	0.22446	hsa-miR-126
hsa-miR-130b-000456	47.6544	0.0192165	significant	significant up-regulated	valid	valid	valid	1.49499	7.06953	1.09985	4.11899	5.57454	-5.57454	0.0192165	1.71633	-2.95094	-2.92452	9.9013	8.963	2.34428	2.17076	2.08834	0.225881	hsa-miR-130b
hsa-miR-139-5p-002289	38.2778	0.0351592	significant	significant up-regulated	valid	valid	valid	1.48147	6.7399	0.504003	4.68665	5.25843	-5.25843	0.0351592	1.45396	-3.47883	-2.53317	9.9013	8.963	1.35541	1.18063	2.06333	1.20045	hsa-miR-139
hsa-miR-141-000463	94.0767	0.000121151	significant	no amplification	calibrator_not_detected	valid	flagged	3.52182	10.0776	0.552318	1.21238	6.55577	-6.55577	0.000121151	3.91667	1.08923	-6.94064	9.9013	8.963	11.3685	3.18952	4.15939	3.21655	hsa-miR-141
hsa-miR-143-002249	47.8508	0.0220427	significant	significant up-regulated	valid	valid	valid	1.48195	7.06242	1.59766	4.13122	5.58047	-5.58047	0.0220427	1.65673	-3.07086	-2.83501	9.9013	8.963	2.32295	0.154902	1.03565	3.2553	hsa-miR-143
hsa-miR-145-002278	95.424	0.00588356	significant	significant up-regulated	valid	valid	valid	-1.18717	5.38912	0.660213	3.8313	6.57628	-6.57628	0.00588356	2.23036	-1.92557	-3.72205	5.86034	8.963	1.344	-0.827078	-1.94913	-0.785287	hsa-miR-145
hsa-miR-146a-000468	30.2772	0.00959099	significant	significant up-regulated	valid	valid	valid	2.82062	7.74078	0.514884	2.96687	4.92016	-4.92016	0.00959099	2.01814	-2.34607	-3.38636	9.9013	8.963	4.35803	3.16215	3.0713	2.2284	hsa-miR-146a
hsa-miR-152-000475	24.2654	0.0247666	significant	significant up-regulated	valid	valid	valid	2.79731	7.39814	0.662673	3.55411	4.60083	-4.60083	0.0247666	1.60613	-3.17272	-2.75933	9.9013	8.963	3.33012	3.15743	2.03256	3.20195	hsa-miR-152
hsa-miR-192-000491	4.71164	0.0495747	significant	significant up-regulated	valid	valid	valid	-0.519363	1.71687	0.646655	1.27012	2.23623	-2.23623	0.0495747	1.30474	-3.77779	-2.31261	2.87247	1.92114	0.356993	-0.849296	-0.934501	0.225708	hsa-miR-192
hsa-miR-194-000493	60.8454	0.0248955	significant	significant up-regulated	valid	valid	valid	-0.854432	5.07264	1.09089	4.78751	5.92708	-5.92708	0.0248955	1.60388	-3.17726	-2.75596	9.9013	4.98927	0.327361	-0.840326	-1.95231	0.229339	hsa-miR-194
hsa-miR-195-000494	5.95622	0.0477918	significant	significant up-regulated	valid	valid	valid	4.48983	7.06422	0.654062	1.80974	2.5744	-2.5744	0.0477918	1.32065	-3.74602	-2.3361	6.87056	8.963	5.35911	4.16745	4.05953	5.2425	hsa-miR-195
hsa-miR-197-000497	297.117	0.00158981	significant	significant up-regulated	valid	valid	valid	-0.143797	8.07109	0.497088	3.82219	8.21489	-8.21489	0.00158981	2.79866	-0.833638	-4.68198	3.88181	8.963	11.3685	0.207119	0.0741149	-0.712626	hsa-miR-197
hsa-miR-200b-002251	29.1601	0.0206087	significant	significant up-regulated	valid	valid	valid	2.8572	7.72313	2.13255	2.99707	4.86593	-4.86593	0.0206087	1.68595	-3.01206	-2.87884	9.9013	8.963	4.30507	1.27923	2.00902	5.28334	hsa-miR-200b
hsa-miR-200c-002300	29.4152	0.0247135	significant	significant up-regulated	valid	valid	valid	0.520934	5.39942	0.64742	3.8342	4.87849	-4.87849	0.0247135	1.60707	-3.17085	-2.76072	5.89289	8.963	1.34237	0.213673	0.0843569	1.26477	hsa-miR-200c
hsa-miR-203-000507	48.0754	0.00991902	significant	significant up-regulated	valid	valid	valid	1.80923	7.39645	0.54134	3.55701	5.58723	-5.58723	0.00991902	2.00353	-2.37519	-3.36363	9.9013	8.963	3.32506	2.17702	2.06304	1.18761	hsa-miR-203
hsa-miR-215-000518	60.118	0.0240839	significant	significant up-regulated	valid	valid	valid	1.45668	7.36641	3.24073	3.6086	5.90972	-5.90972	0.0240839	1.61827	-3.14828	-2.77746	9.9013	8.963	3.23491	0.166044	-0.939879	5.14388	hsa-miR-215
hsa-miR-27a-000408	15.4843	0.0425362	significant	significant up-regulated	valid	valid	valid	3.4782	7.43094	0.534811	3.49781	3.95273	-3.95273	0.0425362	1.37124	-3.64479	-2.41084	9.9013	8.963	3.4285	3.13449	4.09438	3.20574	hsa-miR-27a
hsa-miR-29a-002112	4.85323	0.0458722	significant	significant up-regulated	valid	valid	valid	2.46708	4.74603	0.611199	1.27721	2.27895	-2.27895	0.0458722	1.33845	-3.71043	-2.3624	5.90142	4.96211	3.37456	3.16375	2.021	2.2165	hsa-miR-29a
hsa-miR-30d-000420	62.6175	0.00499768	significant	no amplification	calibrator_not_detected	valid	flagged	4.10909	10.0776	3.07361	1.21238	5.96849	-5.96849	0.00499768	2.30123	-1.78642	-3.83659	9.9013	8.963	11.3685	7.11829	0.974885	4.23411	hsa-miR-30d
hsa-miR-31-002279	97.6577	0.0125341	significant	significant up-regulated	valid	valid	valid	0.137389	6.74705	0.0929091	4.67433	6.60966	-6.60966	0.0125341	1.90191	-2.5783	-3.20661	9.9013	8.963	1.37685	0.15958	0.0353939	0.217193	hsa-miR-31
hsa-miR-375-000564	24.3253	0.0325958	significant	significant up-regulated	valid	valid	valid	1.15171	5.75609	0.916568	3.82427	4.60439	-4.60439	0.0325958	1.48684	-3.41276	-2.58188	9.9013	5.00183	2.36515	1.18009	2.05376	0.221281	hsa-miR-375
hsa-miR-494-002365	5.94024	0.0475958	significant	significant up-regulated	valid	valid	valid	4.49402	7.06454	0.637053	1.80525	2.57052	-2.57052	0.0475958	1.32243	-3.74245	-2.33874	6.86084	8.963	5.36979	4.19013	4.06582	5.22612	hsa-miR-494
hsa-miR-520D-3P-002743	0.148992	0.0310624	significant	significant, weakly up-regulated	valid	valid	valid	3.48933	0.742638	0.690494	1.60361	-2.74669	2.74669	0.0310624	1.50776	-3.37068	2.61293	-1.08356	1.92091	1.39056	3.15629	3.02848	4.28322	hsa-miR-520D
hsa-miR-539-001286	97.9472	0.000732264	significant	no amplification	calibrator_not_detected	valid	flagged	3.46366	10.0776	2.06714	1.21238	6.61393	-6.61393	0.000732264	3.13533	-0.218509	-5.30325	9.9013	8.963	11.3685	1.12723	5.05487	4.20886	hsa-miR-539
hsa-miR-885-5p-002296	500.058	0.00094247	significant	no amplification	calibrator_not_detected	valid	flagged	1.11164	10.0776	3.67249	1.21238	8.96595	-8.96595	0.00094247	3.02573	-0.415731	-5.09611	9.9013	8.963	11.3685	-2.93111	2.02426	4.24176	hsa-miR-885
hsa-miR-93#-002139	11.9691	0.0157991	significant	no amplification	calibrator_not_detected	valid	flagged	5.16563	8.74687	1.74358	1.2763	3.58124	-3.58124	0.0157991	1.80137	-2.77997	-3.05311	9.9013	8.963	7.3763	7.17677	4.07907	4.24104	hsa-miR-93
